# Supplementary material for: Honeycomb-Structured Porous Films from Poly(3-hydroxybutyrate) and Poly(3-hydroxybutyrate-co-3-hydroxyvalerate): Physicochemical Characterization and Mesenchymal Stem Cells Behavior
Source: Polymers (Basel). 2022 Jun 30;14(13):2671. doi: 10.3390/polym14132671 (PMC9268957; doi:10.3390/polym14132671)
Supplement: Supplementary file 1 [file polymers-14-02671-s001.zip]

Archive with 1 entries (1 files):
- polymers-1749803-supplementary.pdf
